# Supplementary material for: Seroepidemiological Survey of Hepatitis E Virus in Intensive Pig Farming in Vojvodina Province, Serbia
Source: Animals (Basel). 2025 Jan 9;15(2):151. doi: 10.3390/ani15020151 (PMC11758650; doi:10.3390/ani15020151)
Supplement: Supplementary file 1 [file animals-15-00151-s001.zip]

Archive with 1 entries (1 files):
- animals-3387267-supplementary.pdf
